# Supplementary material for: Hippo signaling controls cell cycle and restricts cell plasticity in planarians
Source: PLoS Biol. 2018 Jan 22;16(1):e2002399. doi: 10.1371/journal.pbio.2002399 (PMC5794332; doi:10.1371/journal.pbio.2002399)
Supplement: S1 Table — Selected up- or down-regulated genes in the RNAseq of hippo (RNAi) animals involved in cell cycle. Each column contains the following information: PlanMine code (74), gene name, gene symbol, E-val (indicating homology with the predicted gene), fold change, adjusted p-value, gene function, and bibliography. Studies demonstrating the role of each gene in the cell cycle or its relation with Hippo pathway are cited. The p-value is adjusted to an FDR of 0.05. FDR, false discovery rate; RNAi, RNA interference; RNAseq, RNA sequencing analysis. (XLSX) [file pbio.2002399.s014.xlsx]

## Sheet: Hoja1
	Planmine code	Gene	Symbol	E-value	FoldChange	Adjusted p-value	Function	Bibliography
Genes with a reported role in cell cycle progression	Smed_v6_4693	Lysosomal acid lipase	LAL	1e-122	-1.62165	3.173e-56	Transition G1/S	(1)
	Smed_v6_10947	Alpha Tubulin 3A	TubA3A	0	-0.911195	0.000152167	Assembly of the mitotic spindle microtubules	(2)
	Smed_v6_25466	Muscarinic	mAChR	3e-111	-0.369647	0.0269975	Cell cycle progression	(3)
	Smed_v6_10369	Centriolin	CNTRL	9e-56	-0.260679	0.00067052	Completation of cytokinesis	(4)
	Smed_v6_1404	Ciliary rootlet coiled-coil, Rootletin	CROCC	0	-0.153846	0.0117822	Deactivation of mitotic spindle	(5)
	Smed_v6_936	Caprin1	CAPR1	5e-07	-0.137399	3.73965e-05	Progression of G1	(6)
	Smed_v6_698	Cell division control protein 42 homolog	CDC42	2e-111	0.336445	8.21948e-14	Induction of G1 progression	(7)
	Smed_v6_4007	Septin 4	Sept4	7e-130	0.754178	3.71951e-78	Completation of cytokinesis	(8)
	Smed_v6_3513	Insulin-like growth factor	IGF	3e-15	1.18463	1.61724e-139	Progression of G1	(9)
	Smed_v6_9638	Protein tyrosine phosphatase	PTPase	2e-11	1.33906	4.13252e-07	Control of entry into mitosis	(10)
	Smed_v6_67	Progranulin	PGRN	1e-18	1.30114	3.13267e-183	Stimulation of cell division	(11)
	Smed_v6_1074	Dynamin 1-like	DYN1	6e-71	1.35117	1.62859e-249	Microtubules regulation	(12)
Genes with a reported role in cell cycle downstream of Hippo signalling	Smed_v6_13738	Polo-like kinase 1	PLK1	2e-20	-0.617801	0.0482351	Mitotic spindle orientation	(13)
	Smed_v6_12125	Aurora family protein kinase 1	AURK1	4e-70	-0.412182	0.00778905	Bipolar mitotic spindle	(13, 14)
	Smed_v6_3858	Ras association domain family member 1	RASSF1	2e-33	-0.322577	0.000170481	Regulation of microtubules dynamic	(15, 16)
	Smed_v6_10448	Anaphase promoting complex subunit 1	ANAPC1	2e-42	-0.205095	0.00087454	Exit from mitosis	(13, 17)
	Smed_v6_3087	Kinesin family member 2A	KIF2A	0	0.258293	1.54823e-11	Mitotic spindle orientation	(18)
	Smed_v6_8780	Budding uninhibited by benzimidazoles 1	BUB1	6e-120	0.234287	0.0238241	Spindle checkpoint	(19)
	Smed_v6_8293	Drosophila discs large	DLG	2e-51	0.240105	0.000574144	Mitotic spindle orientation	(18)
	Smed_v6_9564	Afadin	AFDN	1e-66	0.391408	7.92452e-19	Mitotic spindle orientation	(18, 20)
	References
1.	Chai G, Ma C, Bao K, Zheng L, Wang X, Sun Z, et al. Complete functional segregation of planarian β-catenin-1 and -2 in mediating Wnt signaling and cell adhesion. J Biol Chem. 2010;285(31):24120–30.
2.	Lapan SW, Reddien PW. Transcriptome Analysis of the Planarian Eye Identifies ovo as a Specific Regulator of Eye Regeneration. Cell Rep. 2012;2(2):294–307.
3.	Lin AYT, Pearson BJ. Yorkie is required to restrict the injury responses in planarians. PLoS Biol. 2017;13(7):1–30.
4.	Eisenhoffer GT, Kang H, Alvarado AS. Molecular Analysis of Stem Cells and Their Descendants during Cell Turnover and Regeneration in the Planarian Schmidtea mediterranea. Cell Stem Cell. 2008;3(3):327–39.
5.	Tu KC, Cheng LC, Vu HTK, Lange JJ, McKinney SA, Seidel CW, et al. Egr-5 is a post-mitotic regulator of planarian epidermal differentiation. Elife. 2015;4(12):1–27.
6.	Solana J, Kao D, Mihaylova Y, Jaber-Hijazi F, Malla S, Wilson R, et al. Defining the molecular profile of planarian pluripotent stem cells using a combinatorial RNAseq, RNA interference and irradiation approach. Genome Biol. BioMed Central Ltd; 2012;13(3):1–23.
7.	Guo T, Peters AHFM, Newmark PA. A bruno-like Gene Is Required for Stem Cell Maintenance in Planarians. Dev Cell. 2006;11(2):159–69.
8.	Demircan T, Berezikov E. The Hippo pathway regulates stem cells during homeostasis and regeneration of the flatworm Macrostomum lignano. Stem Cells Dev. 2013;22(15):2174–85.
9.	Halder G, Johnson RL. Hippo signaling: growth control and beyond. Development. 2011;138(1):9–22.
10.	Gao T, Zhou D, Yang C, Singh T, Penzo- A, Maddipati R, et al. Hippo Signaling Regulates Differentiation and Maintenance in the Exocrine Pancreas. Gastroenterology. 2014;144(7):1543–53.
11.	Oh HJ, Kim MJ, Song SJ, Kim T, Lee D, Kwon SH, et al. MST1 Limits the Kinase Activity of Aurora B to Promote Stable Kinetochore-Microtubule Attachment. Curr Biol. Elsevier Ltd; 2010;20(5):416–22.
12.	Yabuta N, Mukai S, Okamoto A, Okuzaki D, Suzuki H, Torigata K, et al. N-terminal truncation of Lats1 causes abnormal cell growth control and chromosomal instability. J Cell Sci. 2013;126(Pt 2):508–20.
13.	Hergovich A. Hippo Signaling in Mitosis: An Updated View in Light of the MEN Pathway. Mitotic Exit Netw Methods Protoc Methods Mol Biol. 2017;1505:265–77.
14.	Ganem NJ, Cornils H, Chiu SY, O’Rourke KP, Arnaud J, Yimlamai D, et al. Cytokinesis failure triggers hippo tumor suppressor pathway activation. Cell. 2014;158(4):833–48.
15.	Orii H, Sakurai T, Watanabe K. Distribution of the stem cells (neoblasts) in the planarian Dugesia japonica. Dev Genes Evol. 2005;215(3):143–57.
16.	Dong J, Feldmann G, Huang J, Wu S, Zhang N, Comerford SA, et al. Elucidation of a Universal Size-Control Mechanism in Drosophila and Mammals. Cell. 2007;130(6):1120–33.
17.	Skibinski A, Breindel JL, Prat A, Galvín P, Smith E, Rolfs A, et al. The Hippo Transducer TAZ Interacts with the SWI/SNF Complex to Regulate Breast Epithelial Lineage Commitment. Cell Rep. 2014;6(6):1059–72.
18.	Keder A, Rives-Quinto N, Aerne BL, Franco M, Tapon N, Carmena A. The Hippo pathway core cassette regulates asymmetric cell division. Curr Biol. 2015;25(21):2739–50
19.	Cordenonsi M, Zanconato F, Azzolin L, Forcato M, Rosato A, Frasson C, et al. The Hippo transducer TAZ confers cancer stem cell-related traits on breast cancer cells. Cell. Elsevier Inc.; 2011;147(4):759–72.
20.	Rakotomamonjy J, Brunner M, Jüschke C, Zang K, Huang EJ, Reichardt LF, et al. Afadin controls cell polarization and mitotic spindle orientation in developing cortical radial glia. Neural Dev. Neural Development; 2017;12(1):7.
