# Supplementary material for: Hippo signaling controls cell cycle and restricts cell plasticity in planarians
Source: PLoS Biol. 2018 Jan 22;16(1):e2002399. doi: 10.1371/journal.pbio.2002399 (PMC5794332; doi:10.1371/journal.pbio.2002399)
Supplement: S1 Data — (XLSX) [file pbio.2002399.s015.xlsx]

## Sheet: Fig.1
Fig. 1B			Fig. 1C			Fig. 1D			Fig. 1E
Inhibited gene	TUNEL+cells/mm2		Inhibited gene	H3P+cells/mm2		Inhibited gene	Animal area (mm2)		Inhibited gene	Total cell number x10^6
GFP 1r 1	46.2151		GFP 1r 1	118.163		GFP 1	1.64114		GFP 1	3.5
GFP 1r 2	23.8886		GFP 1r 2	72.5318		GFP 2	1.37237		GFP 2	3.5
GFP 1r 3	40.1944		GFP 1r 3	144.638		GFP 3	1.003		GFP 3	3.8
GFP 1r 4	30.0829		GFP 1r 4	114.902		GFP 4	1.43844		Average	3.6
GFP 1r 5	41.7288		GFP 1r 5	79.062		GFP 5	1.04955		Hippo 1	3.7
Average	36.4219		GFP 1r 6	85.894		GFP 6	1.96396		Hippo 2	3.9
Hippo 1r 1	38.58		GFP 1r 7	100.38		GFP 7	1.84384		Hippo 3	3.8
Hippo 1r 2	22.4317		GFP 1r 8	71.8694		GFP 8	1.46396		Average	3.8
Hippo 1r 3	44.1994		GFP 1r 9	87.4385		Average	1.47203
Hippo 1r 4	28.5844		GFP 1r 10	105.897		Hippo 1	1.16366
Hippo 1r 5	41.4808		Average	98.0776		Hippo 2	1.36862
Average	35.0553		Hippo 1r 1	64.2465		Hippo 3	1.03378
			Hippo 1r 2	110.196		Hippo 4	1.69294
GFP 2r 1	203.557		Hippo 1r 3	64.7836		Hippo 5	1.46171
GFP 2r 2	140.044		Hippo 1r 4	79.3785		Hippo 6	1.80556
GFP 2r 3	100.477		Hippo 1r 5	88.3349		Hippo 7	1.58408
GFP 2r 4	175.131		Hippo 1r 6	60.0411		Hippo 8	1.40465
GFP 2r 5	97.8899		Hippo 1r 7	118.237		Average	1.43938
GFP 2r 6	151.11		Hippo 1r 8	97.3966
Average	144.701		Hippo 1r 9	97.1285
Hippo 2r 1	91.5475		Hippo 1r 10	59.8897
Hippo 2r 2	89.932		Average	83.9632
Hippo 2r 3	79.6939
Hippo 2r 4	92.4157		GFP 2r 1	72.7228
Hippo 2r 5	75.0575		GFP 2r 2	74.6597
Hippo 2r 6	41.3205		GFP 2r 3	72.5894
Hippo 2r 7	73.0281		GFP 2r 4	60.0656
Average	77.5708		GFP 2r 5	70.3332
			GFP 2r 6	75.7331
GFP 3r 1	138.673		GFP 2r 7	80.8596
GFP 3r 2	318.016		GFP 2r 8	62.8336
GFP 3r 3	124.339		GFP 2r 9	80.4571
GFP 3r 4	253.596		GFP 2r 10	75.3696
GFP 3r 5	250.363		GFP 2r 11	97.4028
Average	216.997		GFP 2r 12	81.8852
Hippo 3r 1	57.4485		Average	75.4093
Hippo 3r 2	60.9613		Hippo 2r 1	81.7652
Hippo 3r 3	58.3914		Hippo 2r 2	46.2912
Hippo 3r 4	95.5866		Hippo 2r 3	53.6926
Hippo 3r 5	101.728		Hippo 2r 4	84.1256
Average	74.8231		Hippo 2r 5	76.4703
			Hippo 2r 6	87.4047
			Hippo 2r 7	89.219
			Hippo 2r 8	71.8136
			Hippo 2r 9	68.235
			Hippo 2r 10	68.8908
			Average	72.7908
			GFP 3r 1	86.8868
			GFP 3r 2	111.695
			GFP 3r 3	69.0541
			GFP 3r 4	106.011
			GFP 3r 5	81.9557
			GFP 3r 6	115.97
			GFP 3r 7	64.7502
			GFP 3r 8	99.9132
			GFP 3r 9	91.5231
			GFP 3r 10	80.7844
			Average	90.8543
			Hippo 3r 1	177.462
			Hippo 3r 2	170.188
			Hippo 3r 3	148.358
			Hippo 3r 4	170.508
			Hippo 3r 5	147.88
			Hippo 3r 6	115.452
			Hippo 3r 7	159.188
			Hippo 3r 8	161.1
			Hippo 3r 9	162.908
			Hippo 3r 10	141.554
			Average	155.46

## Sheet: Fig. 2
Fig. 2A			Fig. 2B			Fig. 2C
Inhibited gene	EdU+cells/nuclei area		Inhibited gene	EdU+ H3P+cells/nuclei area		Inhibited gene	H3P+cells/nuclei area
GFP 1	3634.09		GFP 1	39.7605		GFP 1	39.7605
GFP 2	3442.72		GFP 2	21.3778		GFP 2	69.5028
GFP 3	3651.2		GFP 3	20.398		GFP 3	40.796
GFP 4	4233.54		GFP 4	54.1644		GFP 4	42.5111
GFP 5	1593.48		GFP 5	37.9901		GFP 5	67.3046
GFP 6	1961.88		GFP 6	78.5483		GFP 6	78.3658
GFP 7	2876.95		GFP 7	47.8538		GFP 7	62.7456
GFP 8	3985.96		GFP 8	34.4567		GFP 8	47.7343
Average	3172.48		Average	41.8187		Average	56.0901
Hippo 1	5461.53		Hippo 1	87.5842		Hippo 1	110.428
Hippo 2	4365.17		Hippo 2	150.188		Hippo 2	104.844
Hippo 3	4855.53		Hippo 3	35.6957		Hippo 3	175.942
Hippo 4	3061.07		Hippo 4	141.949		Hippo 4	141.311
Hippo 5	1768.42		Hippo 5	131.961		Hippo 5	96.3013
Hippo 6	1804.56		Hippo 6	154.016		Hippo 6	116.247
Hippo 7	1142.26		Hippo 7	94.6383		Hippo 7	101.574
Hippo 8	1587.66		Hippo 8	132.635		Hippo 8	139.745
Hippo 9	1278.74		Hippo 9	128.373		Hippo 9	129.747
Average	2813.88		Average	117.449		Average	124.016

## Sheet: Fig. 3
Fig. 3D
Gene	Log2FoldChange	p-value
arrestin	-0.249096	0.071858
bbs1	-0.05562	0.530154
bcatenin2	-0.0105865	0.925046
b-catenin2	-0.0105865	0.925046
carbonic anhydrase	0.16314	1.35128e-06
chat	-0.0921937	0.00117813
collagen	-0.0636042	0.0585679
iguana	-0.0716285	0.161604
opsin	-0.371643	3.88035e-09
pantothenate kinase1	-0.165795	0.0251039
pc2	-0.0307531	0.470292
rab28	-0.14517	3.54309e-06
rootletin	-0.0984237	0.0803297
serotonin	-0.219027	0.458067
sineoculis	-0.168479	0.351079
synapsin	-0.085898	0.042737
synaptotagmin	-0.0168301	0.98279
th	-0.133909	0.135607
tph	-0.0354181	0.949127
tropomyosin	-0.152624	1.23143e-06
troponin	-0.281003	5.82265e-07
vimentin3	-0.172279	0.4995
zpuf6	0.043222	0.758023
Fig. 3E
Inhibited gene	TH+cells/mm2
GFP 1	15.2694
GFP 2	13.4211
GFP 3	14.6809
GFP 4	11.9529
GFP 5	11.9869
GFP 6	12.1495
Average	13.2434
Hippo 1	9.5064
Hippo 2	8.79933
Hippo 3	10.2382
Hippo 4	10.1158
Hippo 5	10.2212
Hippo 6	10.0335
Hippo 7	9.52861
Average	9.77758
Inhibited gene	TPH+cells/mm2
GFP 1	251.173
GFP 2	258.515
GFP 3	303.743
GFP 4	259.729
GFP 5	244.044
Average	263.441
Hippo 1	139.74
Hippo 2	223.028
Hippo 3	173.879
Hippo 4	179.99
Hippo 5	214.62
Average	186.252

## Sheet: Fig. 4
Fig. 4A			Fig. 4C
Inhibited gene	H3P+cells/mm2		Inhibited gene	TH+cells/mm2
GFP 6hR 1	183.222		GFP 5dR 1	78.0822
GFP 6hR 2	221.494		GFP 5dR 2	60.274
GFP 6hR 3	190.002		GFP 5dR 3	64.3836
GFP 6hR 4	166.747		GFP 5dR 4	59.3573
GFP 6hR 5	203.097		GFP 5dR 5	74.9847
GFP 6hR 6	222.95		Average	67.4164
GFP 6hR 7	189.394		Hippo 5dR 1	52.6316
GFP 6hR 8	229.625		Hippo 5dR 2	46.0526
Average	200.817		Hippo 5dR 3	42.1053
Hippo 6hR 1	353.162		Hippo 5dR 4	47.3684
Hippo 6hR 2	380.121		Hippo 5dR 5	25
Hippo 6hR 3	360.404		Average	42.6316
Hippo 6hR 4	377.49		Yorkie 5dR 1	80.8219
Hippo 6hR 5	348.161		Yorkie 5dR 2	89.0411
Hippo 6hR 6	288.579		Yorkie 5dR 3	94.5205
Hippo 6hR 7	359.186		Yorkie 5dR 4	91.7808
Hippo 6hR 8	295.747		Yorkie 5dR 5	101.37
Average	345.356		Yorkie 5dR 6	84.9315
			Yorkie 5dR 7	93.1507
GFP 2dR 1	227.617		Yorkie 5dR 8	56.1644
GFP 2dR 2	261.414		Average	86.4726
GFP 2dR 3	259.627
GFP 2dR 4	274.656
GFP 2dR 5	219.984
GFP 2dR 6	268.678
GFP 2dR 7	229.658
GFP 2dR 8	245.638
Average	248.409
Hippo 2dR 1	264.615
Hippo 2dR 2	264.234
Hippo 2dR 3	261.804
Hippo 2dR 4	268.647
Hippo 2dR 5	273.489
Hippo 2dR 6	260.854
Hippo 2dR 7	284.104
Hippo 2dR 8	288.289
Hippo 2dR 9	256.616
Average	269.184

## Sheet: Fig. 5
Fig. 5A				Fig. 5B'			Fig. 5B''			Fig. 5C			Fig. 5D
GFP	Average of H3P+cells	% of cells		epidermis			Inhibited gene	vim/PIWI+cells/mm2		Inhibited gene	piwi+/agat+cells/mm2		Gene	Log2FoldChange	p-value
Region 1	0.33	21.4286		Inhibited gene	% Vim+cells/nuclei		GFP 1	0		GFP 1	196.078		piwi1	-0.0943418	0.0296762
Region 2	0.54	35.0649		GFP 1	43.5484		GFP 2	0.657895		GFP 2	392.157		piwi2	0.00201814	0.988804
Region 3	0.46	29.8701		GFP 2	52.1008		GFP 3	2.15827		GFP 3	392.157		piwi3	0.00348598	0.984474
Region 4	0.21	13.6364		GFP 3	44.6281		GFP 4	1.36		GFP 4	0		vasa-1	-0.020719	0.821471
				GFP 4	53.3981		GFP 5	0.769231		GFP 5	196.078		vasa-2	0.00614688	0.972197
Hippo	Average of H3P+cells	% of cells		GFP 5	48.0392		GFP 6	0		GFP 6	196.078		bruli	-0.0833095	0.0241343
Region 1	0.83	28.4247		GFP 6	49.1071		Average	0.824233		GFP 7	0		pcna	-0.00562457	0.984474
Region 2	1.44	49.3151		Average	48.4703		Hippo 1	4.65116		GFP 8	392.157		cyclinB	-0.105914	0.245184
Region 3	0.35	11.9863		Hippo 1	28.5714		Hippo 2	4.23729		Average	220.588		ston2	-0.103675	0.0730506
Region 4	0.3	10.274		Hippo 2	20.7207		Hippo 3	2.63158		Hippo 1	588.235		elav2	0.00174798	0.995773
				Hippo 3	41.4634		Hippo 4	7.62712		Hippo 2	392.157		ptprd9	0.047662	0.552188
				Hippo 4	40.9091		Hippo 5	3.27869		Hippo 3	196.078		msi1	-0.0998074	0.562629
				Hippo 5	23.4234		Hippo 6	5.88235		Hippo 4	392.157		znf91	-0.0283184	0.842123
				Hippo 6	27.451		Hippo 7	1.41844		Hippo 5	392.157		soxP1	-0.0538579	0.924291
				Hippo 7	27.4725		Average	4.24666		Hippo 6	392.157		soxP2	-0.114545	0.0490825
				Average	30.0017					Average	392.157		inx13	0.0230777	0.933483
				mesenchyma									zfp1	0.309044	1.0709e-05
				GFP 1	0					Inhibited gene	agat+/nb+cells/mm2		p53	0.0944622	0.0114282
				GFP 2	0.666667					GFP 1	585.184		soxP3	0.0434054	0.838812
				GFP 3	2.15827					GFP 2	975.307		egr1	0.000816351	0.99738
				GFP 4	1.55039					GFP 3	780.245
				GFP 5	0.769231					GFP 4	780.245
				GFP 6	0					GFP 5	585.184
				Average	0.857426					GFP 6	390.123
				Hippo 1	4.65116					GFP 7	585.184
				Hippo 2	0.847458					Average	668.782
				Hippo 3	3.94737					Hippo 1	1755.55
				Hippo 4	11.0169					Hippo 2	1365.43
				Hippo 5	1.63934					Hippo 3	585.184
				Hippo 6	5.88235					Hippo 4	1560.49
				Hippo 7	2.12766					Hippo 5	975.307
				Average	4.30176					Hippo 6	975.307
										Hippo 7	780.245
										Average	1142.5
										Inhibited gene	agat+/vim+cells/mm2
										GFP 1	195.061
										GFP 2	195.061
										GFP 3	390.123
										GFP 4	195.061
										GFP 5	390.123
										GFP 6	195.061
										Average	260.082
										Hippo 1	1170.37
										Hippo 2	585.184
										Hippo 3	1560.49
										Hippo 4	780.245
										Hippo 5	1170.37
										Average	1053.33

## Sheet: Fig. 6
Fig. 6A				Fig. 6B			Fig. 6C
Condition	piwi expression distribution	% of animals		Inhibited gene	H3P+cells/mm2		Inhibited gene	% EdU+/piwi+
GFP/GFP	piwi WT	100		GFP/GFP 1	103.134		H2B/GFP 1	9
GFP/GFP	disperse piwi+cells	0		GFP/GFP 2	105.126		H2B/GFP 2	52
GFP/GFP	no piwi	0		GFP/GFP 3	136.6		H2B/GFP 3	14
GFP/GFP	piwi clusters	0		GFP/GFP 4	189.579		H2B/GFP 4	14
GFP/Hippo	piwi WT	100		GFP/GFP 5	102.273		H2B/GFP 5	4
GFP/Hippo	disperse piwi+cells	0		GFP/GFP 6	64.9004		H2B/GFP 6	0
GFP/Hippo	no piwi	0		GFP/GFP 7	109.928		H2B/GFP 7	0
GFP/Hippo	piwi clusters	0		GFP/GFP 8	102.855		H2B/GFP 8	26
H2B/GFP	piwi WT	0		GFP/GFP 9	146.456		Average	14.875
H2B/GFP	disperse piwi+cells	54.5		GFP/GFP 10	98.7383		H2B/Hippo 1	0
H2B/GFP	no piwi	45.5		GFP/GFP 11	134.844		H2B/Hippo 2	0
H2B/GFP	piwi clusters	0		GFP/GFP 12	102.489		H2B/Hippo 3	0
H2B/Hippo	piwi WT	0		GFP/GFP 13	94.829		H2B/Hippo 4	0
H2B/Hippo	disperse piwi+cells	33.3		GFP/GFP 14	110.849		H2B/Hippo 5	7.6
H2B/Hippo	no piwi	8.3		Average	114.472		H2B/Hippo 6	0
H2B/Hippo	piwi clusters	58.4		GFP/Hippo 1	117.201		H2B/Hippo 7	0
				GFP/Hippo 2	123.514		H2B/Hippo 8	4.7
				GFP/Hippo 3	112.809		Average	1.5375
				GFP/Hippo 4	121.341
				GFP/Hippo 5	105.543
				GFP/Hippo 6	139.621
				GFP/Hippo 7	126.542
				GFP/Hippo 8	141.525
				GFP/Hippo 9	121.836
				GFP/Hippo 10	106.927
				GFP/Hippo 11	134.965
				GFP/Hippo 12	147.987
				GFP/Hippo 13	115.987
				GFP/Hippo 14	108.986
				Average	123.199
				H2B/GFP 1	2.15807
				H2B/GFP 2	4.63169
				H2B/GFP 3	4.60126
				H2B/GFP 4	0.816006
				H2B/GFP 5	0.725097
				H2B/GFP 6	2.79733
				H2B/GFP 7	7.66934
				H2B/GFP 8	6.8983
				H2B/GFP 9	5.72338
				H2B/GFP 10	6.2437
				H2B/GFP 11	2.99928
				H2B/GFP 12	1.9624
				H2B/GFP 13	4.86565
				H2B/GFP 14	5.93849
				Average	4.145
				H2B/Hippo 1	4.21724
				H2B/Hippo 2	9.37298
				H2B/Hippo 3	14.9264
				H2B/Hippo 4	1.38482
				H2B/Hippo 5	8.96372
				H2B/Hippo 6	2.47703
				H2B/Hippo 7	3.12762
				H2B/Hippo 8	6.21692
				H2B/Hippo 9	11.3553
				H2B/Hippo 10	8.41961
				H2B/Hippo 11	4.30688
				H2B/Hippo 12	0.411755
				H2B/Hippo 13	3.17719
				H2B/Hippo 14	3.17719
				Average	5.8239

## Sheet: S1 Fig
S1D Fig			S1E Fig
Inhibited gene	Relative quantification of hippo mRNA		Hippo RNAi animals	16 days of inhibition	17 days of inhibition	18 days of inhibition
GFP 1r 1	1		no phenotype	4	1	0
GFP 1r 2	1		unpigmented regions	8	6	5
GFP 1r 3	1		overgrowths	0	5	7
Average	1
Hippo 1r 1	0.21
Hippo 1r 2	0.17
Hippo 1r 3	0.48
Average	0.286667
GFP 2r 1	1
GFP 2r 2	1
GFP 2r 3	1
Average	1
Hippo 2r 1	0.43
Hippo 2r 2	0.37
Hippo 2r 3	0.52
Average	0.44
GFP 3r 1	1
GFP 3r 2	1
GFP 3r 3	1
Average	1
Hippo 3r 1	0.1894
Hippo 3r 2	0.1095
Hippo 3r 3	0.24
Average	0.179633

## Sheet: S2 Fig
S2B Fig				S2D Fig
Sample	Absorvance	Average of 3 replicates		Inhibited gene	Total cell number x10^6
Blank	694.08	615.002		GFP 1	5.3
	527.58			GFP 2	5.8
	623.345			GFP 3	5.6
				Average	5.56667
				Hippo 1	5.44
		Average - Blank		Hippo 2	4.1
Negative Control	680.388	67.171		Hippo 3	4.24
	674.707			Average	4.59333
	691.423
GFP 1r 1.1	6642.85	6765.66
GFP 1r 1.2	8073.37
GFP 1r 1.3	7425.77
GFP 1r 2.1	6892.8	5673.18
GFP 1r 2.2	6446.65
GFP 1r 2.3	5525.1
GFP 1r 3.1	10689.9	9904.17
GFP 1r 3.2	11024.5
GFP 1r 3.3	9843.13
Average		7447.67
Hippo 1r 1.1	5978.52	5516.24
Hippo 1r 1.2	6116.54
Hippo 1r 1.3	6298.68
Hippo 1r 2.1	7166.79	6286.81
Hippo 1r 2.2	7034.6
Hippo 1r 2.3	6504.06
Hippo 1r 3.1	4847.91	3715.36
Hippo 1r 3.2	3997.21
Hippo 1r 3.3	4145.97
Average		5172.81
GFP 2r 1.1	3193.25	2223.17
GFP 2r 1.2	2747.71
GFP 2r 1.3	2573.55
GFP 2r 2.1	3561.6	3056.53
GFP 2r 2.2	3879.56
GFP 2r 2.3	3573.42
GFP 2r 3.1	3335.96	2717.37
GFP 2r 3.2	3001.43
GFP 2r 3.3	3659.72
Average		2665.69
Hippo 2r 1.1	1767.82	1071.03
Hippo 2r 1.2	1581.54
Hippo 2r 1.3	1708.72
Hippo 2r 2.1	1331.63	674.328
Hippo 2r 2.2	1282.13
Hippo 2r 2.3	1254.23
Hippo 2r 3.1	995.077	315.755
Hippo 2r 3.2	816.236
Hippo 2r 3.3	980.957
Average		687.036
GFP 3r 1.1	4880.07	4265.07
GFP 3r 1.2	5594.86
GFP 3r 1.3	5021.26
GFP 3r 2.1	5190.09	4575.09
GFP 3r 2.2	4099.46
GFP 3r 2.3	4011.63
GFP 3r 3.1	4128.22	3513.22
GFP 3r 3.2	4675.12
GFP 3r 3.3	4902.08
Average		4117.79
Hippo 3r 1.1	1052.19	541.73
Hippo 3r 1.2	1196.19
Hippo 3r 1.3	1221.81
Hippo 3r 2.1	1375.98	783.713
Hippo 3r 2.2	1400.99
Hippo 3r 2.3	1419.17
Hippo 3r 3.1	1322.88	1058.75
Hippo 3r 3.2	1714.73
Hippo 3r 3.3	1983.64
Average		794.731

## Sheet: S5 Fig
Fig S5
	IP + cells /nuclei area
	gfp RNAi (4 animals)	hippo RNAi (4 animals)
	0	0
	0	4.8994e-05
	0	0.000307976
	0.000349719	0.000677819
	0.000195458	0.00125111
	0.000467876	0.000359322
	0.000247676	0.000264933
	0	0
	0	0
	0.000870582	0
	0.000603353	0.000110866
	0	0.000179218
	0	0.00113967
	0	0.00184975
	0	0.00209774
	0	0.00123385
	0	0.000548894
	0	0.000423294
	0.000268091	7.9572e-05
	0.000303617	0.000223323
	0.000330257	0.000567397
	0.00069368	0.000534998
	0	0.000786707
	0	0.00159678
	0	0.000604956
	0	0.00105642
	0	0
	0.000141533	0.000185491
	0.000146399	0
	0	0.00111
	0	0.000970303
	0.000121988	0.00107912
	0.000341409	0.00181659
	0.00105969	0.00157364
	0.00113026	0.00198312
	0.00053891	0.00116739
	0.000752862	0.00117882
	0.000373714	0.00118808
	0.000599545	0.0012067
	0.000200143	0.000542601
	0
	0
	0
	0
	0
	0
	7.08823e-05
	0
	0
	0.000207833
	0
	0.0001333
	0.000106033
	0
	0.000144846
	0
	0
	0
	0
	0
	0
	0
	0
	0
average	0.000162495	0.000748636

## Sheet: S6 Fig
S6D Fig
Inhibited gene	ovo eye+cells/mm2
GFP 2dR 1	20
GFP 2dR 2	35.8062
GFP 2dR 3	20.887
GFP 2dR 4	25.231
GFP 2dR 5	33.7677
GFP 2dR 6	40
Average	29.282
Hippo 2dR 1	16.5014
Hippo 2dR 2	23.2482
Hippo 2dR 3	18.389
Hippo 2dR 4	16.6493
Hippo 2dR 5	11.9188
Hippo 2dR 6	11.9188
Average	16.4376
Yorkie 2dR 1	62.4342
Yorkie 2dR 2	71.9469
Yorkie 2dR 3	58.9845
Yorkie 2dR 4	69.7399
Yorkie 2dR 5	73.9364
Average	67.4084
GFP 5dR 1	47.0197
GFP 5dR 2	31.5305
GFP 5dR 3	64.2206
GFP 5dR 4	12.2112
GFP 5dR 5	26.3047
GFP 5dR 6	35.87
GFP 5dR 7	47.8267
GFP 5dR 8	21.522
Average	35.8132
Hippo 5dR 1	7.90405
Hippo 5dR 2	31.2941
Hippo 5dR 3	8.47186
Hippo 5dR 4	7.93798
Hippo 5dR 5	31.7519
Hippo 5dR 6	5.29199
Hippo 5dR 7	26.4599
Average	17.016
Yorkie 5dR 1	94.2869
Yorkie 5dR 2	91.0356
Yorkie 5dR 3	84.9589
Yorkie 5dR 4	32.3408
Yorkie 5dR 5	45.166
Yorkie 5dR 6	61.8062
Average	68.2657

[truncated: 5 more sheets: S7 Fig, S8 Fig, S9 Fig, S10 Fig, Hoja1]
